# Supplementary material for: No causal association between gut microbiota and kawasaki disease: a two-sample mendelian randomization study
Source: Pediatr Res. 2025 Jan 25;98(2):423–30. doi: 10.1038/s41390-025-03878-5 (PMC12454152; doi:10.1038/s41390-025-03878-5)
Supplement: Supplementary file 2 — Supplementary Table [file 41390_2025_3878_MOESM2_ESM.xlsx]

## Sheet: Supplementary Table 1
Supplementary Table 1. List of instrumental variables(p < 1×10-5)
SNP	CHR	POS	effect_allele	other_allele	Beta	SE	P value	EAF	F value
rs56221232	2	153453410	T	C	0.083	0.017	7.62e-07	0.108	21.628
rs1519491	2	22079770	T	C	0.05	0.011	8.95e-06	0.409	19.666
rs74101919	1	95424321	T	C	-0.072	0.014	1.03e-06	0.187	25.668
rs10166469	2	29829167	T	C	-0.053	0.012	8.52e-06	0.276	18.577
rs17376049	1	61425267	T	C	0.085	0.017	7.3e-07	0.108	22.714
rs76724913	1	24473669	T	G	0.09	0.02	9.6e-06	0.077	18.733
rs10167839	2	181882879	A	G	0.052	0.012	8.09e-06	0.344	19.89
rs7583465	2	10533921	C	T	0.053	0.011	2.56e-06	0.377	21.354
rs7635189	3	15591607	G	A	0.12	0.026	4.64e-06	0.331	104.661
rs6776814	3	15053083	T	C	-0.189	0.042	8.05e-06	0.09	95.471
rs2759329	1	231960352	G	A	-0.111	0.024	3.43e-06	0.34	90.912
rs35225860	1	247642270	A	G	-0.224	0.048	3.87e-06	0.057	87.706
rs7540303	1	179629191	C	T	0.108	0.024	5.32e-06	0.422	93.388
rs10801803	1	90818872	G	A	-0.117	0.024	1.4e-06	0.162	60.88
rs13024781	2	168628871	T	C	-0.08	0.017	2.29e-06	0.503	52.199
rs62277846	2	228100140	C	T	0.102	0.021	1.59e-06	0.236	61.707
rs76784716	2	169033340	A	G	0.133	0.027	5.09e-07	0.072	38.606
rs10875374	1	101804809	C	T	-0.054	0.012	8.1e-06	0.448	23.279
rs2817172	1	3041519	C	T	0.056	0.012	5.27e-06	0.413	25.13
rs10916131	1	227563126	C	T	-0.069	0.015	2.87e-06	0.138	18.698
rs6542556	2	120757853	A	G	0.051	0.011	7.86e-06	0.345	19.174
rs6793778	3	24045453	C	T	-0.056	0.013	9.81e-06	0.262	19.733
rs79016051	1	238938497	C	T	-0.089	0.019	2.34e-06	0.091	21.189
rs11586410	1	157338888	G	A	-0.086	0.017	3.66e-07	0.134	28.306
rs12731	2	239087912	A	G	-0.053	0.012	4.87e-06	0.451	22.525
rs7573569	2	141897042	T	C	0.108	0.023	3.23e-06	0.072	25.21
rs7555878	1	187906034	A	G	0.059	0.013	2.81e-06	0.28	22.682
rs77655283	2	236439879	G	A	0.133	0.03	5.88e-06	0.069	36.947
rs2788271	1	219117743	T	G	-0.058	0.013	7.16e-06	0.165	14.904
rs11581881	1	9361576	C	T	0.066	0.014	4.73e-06	0.181	21.161
rs11585893	1	10644351	A	G	-0.074	0.015	1.8e-06	0.148	22.615
rs1340391	1	102960989	T	C	-0.059	0.013	6.73e-06	0.192	17.742
rs6795673	3	10593224	C	T	0.054	0.011	3.38e-07	0.412	22.946
rs2495052	1	14161251	A	G	0.084	0.019	8.97e-06	0.179	33.8
rs57024273	2	236515155	T	C	0.063	0.014	9.7e-06	0.318	27.792
rs7572229	2	72235444	G	A	0.066	0.013	6.32e-07	0.49	35.885
rs78383039	2	178954708	T	C	-0.146	0.03	1.57e-06	0.067	43.53
rs11811696	1	237351354	T	C	-0.116	0.024	2.07e-06	0.11	43.238
rs12030302	1	77887835	A	G	-0.069	0.014	5.61e-07	0.491	39.166
rs3125832	1	211400180	A	C	0.068	0.015	5.03e-06	0.262	29.189
rs12022129	1	207003374	G	A	0.062	0.014	8e-06	0.221	21.551
rs62181700	2	189805784	G	A	-0.062	0.013	2.17e-06	0.281	25.774
rs12031543	1	68664315	T	C	-0.127	0.028	6.55e-06	0.076	36.916
rs16863365	2	198089911	A	G	0.109	0.023	1.79e-06	0.117	40.528
rs9809789	3	29179983	C	T	-0.072	0.016	8.72e-06	0.168	23.505
rs182549	2	136616754	C	T	0.111	0.012	3.79e-20	0.491	101.973
rs6660520	1	207003553	A	G	0.071	0.013	1.11e-07	0.215	27.89
rs12049454	1	85228325	T	C	-0.065	0.013	1.17e-06	0.301	28.82
rs76463770	3	45479090	A	G	0.193	0.042	3.77e-06	0.052	59.874
rs2278540	3	32408916	G	A	0.055	0.012	8.44e-06	0.326	22.049
rs3860225	1	111161677	A	G	0.084	0.017	5.5e-07	0.138	27.419
rs4493272	2	118910912	T	C	-0.06	0.012	3.02e-07	0.471	29.806
rs12069354	1	216223782	C	T	0.168	0.038	9.28e-06	0.067	57.184
rs74592222	1	75971700	G	A	0.138	0.03	8.55e-06	0.117	64.539
rs12072562	1	105287469	T	C	0.133	0.03	7.07e-06	0.052	28.385
rs2882478	2	49904589	G	A	-0.058	0.012	1.21e-06	0.455	26.988
rs6656451	1	65990422	C	T	-0.054	0.012	5.57e-06	0.439	23.78
rs6769553	3	54427795	A	G	0.085	0.016	7.91e-08	0.284	48.07
rs7569771	2	239846337	A	G	-0.076	0.017	8.12e-06	0.217	31.974
rs12127733	1	234157721	G	A	0.115	0.025	3.11e-06	0.178	63.543
rs12131224	1	166199362	C	T	0.117	0.026	7.4e-06	0.116	46.1
rs437876	3	42568440	T	C	0.078	0.014	7.17e-08	0.373	47.096
rs78848836	1	53773248	A	G	-0.119	0.026	3.38e-06	0.084	35.351
rs12136548	1	115168097	C	T	0.09	0.02	3.1e-06	0.291	54.971
rs12989336	2	36259341	G	A	-0.085	0.019	7.12e-06	0.305	49.762
rs12144792	1	27418225	C	T	0.064	0.014	5.82e-06	0.359	31.185
rs638542	1	109845252	G	A	-0.071	0.016	5.17e-06	0.286	33.285
rs12566890	1	61850864	T	G	-0.103	0.024	8.11e-06	0.095	30
rs12566975	1	185091351	T	C	-0.047	0.011	9.57e-06	0.493	17.886
rs615997	3	23037786	T	C	0.051	0.011	2.03e-06	0.499	21.386
rs12621813	2	31266049	G	A	0.108	0.024	6.61e-06	0.282	78.069
rs2293361	2	54114864	C	T	-0.199	0.043	1.4e-06	0.065	78.614
rs6674304	1	116887742	C	T	0.201	0.044	6.18e-06	0.069	84.442
rs12748533	1	242767252	G	T	-0.082	0.017	2.59e-06	0.297	46.07
rs17043785	2	53139362	T	C	-0.176	0.035	5.12e-07	0.06	56.955
rs12990744	2	178000949	C	T	-0.078	0.017	8.21e-06	0.123	21.296
rs305411	1	88233128	A	G	0.129	0.026	1.01e-06	0.135	63.937
rs3828477	3	46483717	G	T	-0.091	0.02	2.89e-06	0.281	55.062
rs62157625	2	142774333	T	C	0.089	0.019	1.45e-06	0.113	25.752
rs1990708	2	206654123	A	C	-0.11	0.025	8.91e-06	0.126	43.342
rs166849	2	200778866	G	A	0.091	0.02	7.74e-06	0.39	64.653
rs13394391	2	240727657	C	T	-0.071	0.015	2.2e-06	0.16	22.088
rs6588624	1	56849539	G	A	-0.066	0.014	1.79e-06	0.471	35.735
rs989682	3	15564453	A	G	0.07	0.016	6.85e-06	0.282	32.631
rs72939513	1	83136096	A	G	-0.214	0.049	7.98e-06	0.054	76.265
rs3792064	2	231678413	G	A	0.09	0.018	6.75e-07	0.08	19.246
rs1434153	2	34595533	G	A	-0.068	0.015	6.85e-06	0.321	33.391
rs143438747	1	63278549	T	C	-0.146	0.031	3.28e-06	0.055	35.933
rs4506496	1	247145690	G	A	0.103	0.021	1.49e-06	0.337	77.831
rs1595463	2	231723657	C	A	0.048	0.011	7.44e-06	0.487	18.78
rs57872228	1	200418805	C	T	-0.069	0.015	2.58e-06	0.171	21.946
rs16840310	1	240694163	A	G	-0.061	0.012	6.75e-07	0.372	28.22
rs9837139	3	29811865	A	G	0.108	0.024	8.71e-06	0.082	28.28
rs16843578	1	171903885	C	T	-0.088	0.02	5.08e-06	0.083	18.939
rs16866406	2	179457147	A	G	0.099	0.021	3.08e-06	0.139	38.305
rs234108	1	184942671	A	G	0.075	0.015	9.16e-07	0.48	45.876
rs1768152	3	39604954	T	C	0.139	0.032	8.7e-06	0.137	75.484
rs3771393	2	71145246	C	T	0.131	0.027	7.38e-07	0.284	114.433
rs3935584	2	233929283	C	T	-0.052	0.012	7.2e-06	0.496	22.462
rs1884466	1	64139196	C	T	-0.048	0.011	9.53e-06	0.451	18.275
rs290833	1	97457427	T	G	-0.05	0.011	8.03e-06	0.369	18.808
rs1884466	1	64139196	C	T	-0.048	0.011	9.53e-06	0.451	18.275
rs290833	1	97457427	T	G	-0.05	0.011	8.03e-06	0.369	18.808
rs1887048	1	65170838	G	A	0.058	0.013	9.65e-06	0.224	19.078
rs482905	1	166557202	G	T	0.06	0.013	3.72e-06	0.25	21.766
rs66753613	1	39212021	G	A	0.065	0.014	8.08e-06	0.205	22.556
rs7514702	1	186914023	T	C	-0.066	0.014	3.92e-06	0.177	20.921
rs3754624	2	225633812	C	T	0.097	0.02	1.71e-06	0.162	41.896
rs6679026	1	78619512	T	C	0.112	0.025	9.95e-06	0.107	39.312
rs72714493	1	92206218	A	G	0.082	0.018	7.35e-06	0.216	36.908
rs76784716	2	169033340	A	G	0.136	0.029	1.49e-06	0.072	40.237
rs3791893	2	218819396	A	G	0.147	0.034	9.5e-06	0.123	76.595
rs3935584	2	233929283	C	T	-0.052	0.012	7.5e-06	0.496	22.378
rs4364940	1	234126516	A	G	0.126	0.028	8.58e-06	0.279	105.622
rs72809222	2	57205854	T	C	0.067	0.014	2.41e-06	0.252	27.76
rs995642	2	134854659	C	T	0.06	0.013	1.9e-06	0.326	25.887
Abbreviations: SNP: single nucleotide polymorphism; CHR: chromosome; EAF: effect allele frequency; SE: standard error of beta.

## Sheet: Supplementary Table 2
Supplementary Table 2. Correlation disease or trait of SNPs in significant instrumental variables results retrieved by PhenoScanner.
SNP	PMID	Trait
rs56221232	34282934	Vaginal microbiome MetaCyc pathway (RIBOSYN2-PWY|flavin biosynthesis I (bacteria and plants))
rs56221232	34910505	Vertex-wise cortical thickness
rs56221232	34560273	Cortical thickness
rs56221232	29273593	Moyamoya disease
rs56221232	34560273	Cortical surface area
rs56221232	34910505	Vertex-wise sulcal depth
rs56221232	34910505	Vertex-wise cortical surface area
rs56221232	37359372	Color vision defects (Deutan-Protan)
rs1519491	27595289	Acute graft versus host disease in bone marrow transplantation (recipient effect)
rs1519491	34887591	Low density lipoprotein cholesterol levels
rs1519491	34887591	Total cholesterol levels
rs1519491	36477530	Smoking initiation
rs1519491	28247064	Cerebrospinal T-tau levels
rs1519491	34446935	Externalizing behaviour (multivariate analysis)
rs1519491	30643251	Smoking initiation (ever regular vs never regular) (MTAG)
rs1519491	30643251	Smoking initiation (ever regular vs never regular)
rs1519491	36477530	Smoking initiation
rs1519491	36989840	Obstructive sleep apnea
rs1519491	38177345	Major depressive disorder (broad)
rs1519491	30643256	Positive affect
rs1519491	30643256	Neuroticism
rs1519491	30643256	Well-being spectrum (multivariate analysis)
rs1519491	30643256	Depressive symptoms
rs74101919	23934736	Metabolite levels (Dihydroxy docosatrienoic acid)
rs74101919	32157176	Smoking behaviour (cigarettes smoked per day)
rs74101919	23362303	Stearic acid (18:0) levels
rs74101919	36224396	Height
rs74101919	36193934	Phosphatidylcholine (18:0_20:4) levels
rs74101919	36224396	Height
rs74101919	36193934	Phosphatidylcholine (18:0_20:3) levels
rs74101919	22359512	Phospholipid levels (plasma)
rs74101919	34503513	Phosphatidylcholine-O_18:0_[M+H]1+/Lysophosphatidylethanolamine_21:0_[M+H]1+ levels
rs74101919	34503513	Phosphatidylcholine-O_18:0_[M+H]1+/Lysophosphatidylethanolamine_21:0_[M+H]1+ levels
rs74101919	34159505	Bipolar disorder (MTAG)
rs74101919	33479212	Bipolar disorder (MTAG)
rs74101919	33686288	Bipolar disorder vs Tourette's syndrome and other tic disorders (ordinary least squares (OLS))
rs74101919	32606422	Bipolar disorder (MTAG)
rs74101919	32606422	Schizophrenia (MTAG)
rs74101919	35396580	Schizophrenia
rs10166469	31882771	N-acetylisoleucine levels in elite athletes
rs10166469	34887591	Total cholesterol levels
rs10166469	33462482	TestASV_33 (Paraprevotella) prevalence
rs10166469	37669986	Total cholesterol levels (MTAG)
rs17376049	30675382	Autism
rs17376049	34282934	Vaginal microbiome presence (f_Peptostreptococcales-Tissierellales)
rs17376049	25729143	Maximal oxygen uptake response
rs17376049	37500982	Bone mineral density mean
rs76724913	34594039	C-reactive protein
rs76724913	31900758	C-reactive protein levels
rs10167839	34594039	Red blood cell count
rs10167839	34594039	Hemoglobin
rs10167839	30595370	Mean corpuscular hemoglobin
rs10167839	32888493	Mean corpuscular volume
rs10167839	33972514	Liver enzyme levels (alkaline phosphatase)
rs10167839	30595370	Systolic blood pressure
rs10167839	34594039	Serum alkaline phosphatase levels
rs10167839	30595370	Red blood cell count
rs10167839	32888493	Hematocrit
rs10167839	32888493	Hemoglobin concentration
rs10167839	32888494	Red blood cell count
rs10167839	32888494	Monocyte percentage of white cells
rs10167839	27863252	White blood cell count
rs10167839	34469753	Lymphocyte-to-monocyte ratio
rs10167839	32888493	Mean corpuscular volume
rs10167839	36477530	Smoking cessation
rs10167839	36477530	Smoking cessation
rs10167839	30598549	Heel bone mineral density
rs10167839	30643258	Risk-taking tendency (4-domain principal component model)
rs10167839	36477530	Smoking cessation
rs10167839	32888494	Mean corpuscular volume
rs10167839	32888494	Mean corpuscular hemoglobin
rs10167839	27863252	Red blood cell count
rs10167839	32888493	Red blood cell count
rs10167839	30595370	Heel bone mineral density
rs10167839	35762941	Diastolic blood pressure
rs10167839	30224653	Diastolic blood pressure
rs10167839	36224396	Height
rs10167839	33547301	Serum alkaline phosphatase levels
rs10167839	32888493	Hematocrit
rs10167839	32888493	Red blood cell count
rs10167839	34594039	Hematocrit
rs10167839	34104963	Mean corpuscular volume
rs10167839	31604244	Multiple sclerosis
rs10167839	30595370	White blood cell count
rs10167839	34469753	Basophil count
rs10167839	34469753	Neutrophil-to-lymphocyte ratio
rs10167839	20190752	Celiac disease
rs10167839	22057235	Celiac disease
rs10167839	20062062	Ankylosing spondylitis
rs10167839	32888494	Lymphocyte count
rs10167839	34469753	Lymphocyte count
rs10167839	27863252	Lymphocyte count
rs10167839	32888493	Lymphocyte count
rs10167839	34594039	Lymphocyte count
rs10167839	32888494	Lymphocyte percentage of white cells
rs10167839	32888494	Neutrophil percentage of white cells
rs10167839	27863252	Lymphocyte percentage of white cells
rs10167839	27863252	Neutrophil percentage of white cells
rs10167839	30643251	Smoking initiation (ever regular vs never regular) (MTAG)
rs10167839	30643251	Smoking initiation (ever regular vs never regular)
rs10167839	36224396	Height
rs10167839	32888494	Lymphocyte count
rs10167839	37156939	Smoking initiation (MTAG)
rs10167839	31882771	Phenyllactate (PLA) levels in elite athletes
rs10167839	36324656	Risk-taking behavior (multivariate analysis)
rs10167839	34446935	Externalizing behaviour (multivariate analysis)
rs10167839	30643251	Smoking cessation (MTAG)
rs10167839	23749187	Ankylosing spondylitis
rs10167839	23749187	Ankylosing spondylitis
rs10167839	30572963	Autoimmune traits (pleiotropy)
rs10167839	30572963	Celiac disease
rs10167839	30595370	Smoking status
rs10167839	36477530	Smoking initiation
rs10167839	36477530	Smoking initiation
rs10167839	36477530	Smoking initiation
rs10167839	31689377	Lifetime smoking index
rs10167839	30595370	Hypothyroidism
rs10167839	27863252	Lymphocyte percentage of white cells
rs10167839	28604730	Lung cancer
rs10167839	30048462	Heel bone mineral density
rs10167839	27863252	Lymphocyte count
rs10167839	32888494	Lymphocyte count
rs10167839	32888494	Neutrophil percentage of white cells
rs10167839	32888494	Lymphocyte percentage of white cells
rs10167839	36477530	Smoking initiation
rs10167839	34469753	Platelet-to-lymphocyte ratio
rs10167839	34469753	Lymphocyte count
rs10167839	34469753	Neutrophil-to-lymphocyte ratio
rs10167839	32888494	White blood cell count
rs10167839	30595370	White blood cell count
rs10167839	24076602	Multiple sclerosis
rs10167839	32888494	Monocyte percentage of white cells
rs10167839	36224396	Height
rs7583465	38412862	HPCAL1/MPIG6B protein level ratio
rs7583465	37500982	Bone mineral density variability
rs7583465	38412862	GP6/HPCAL1 protein level ratio
rs7583465	38412862	CDKN2D/HPCAL1 protein level ratio
rs7583465	38412862	DFFA/HPCAL1 protein level ratio
rs7583465	38412862	HPCAL1/LAT protein level ratio
rs7583465	38412862	CASP3/HPCAL1 protein level ratio
rs7583465	38412862	DNAJA2/HPCAL1 protein level ratio
rs7583465	38412862	DAPP1/HPCAL1 protein level ratio
rs7583465	38412862	HPCAL1/NUDC protein level ratio
rs7583465	38412862	HPCAL1/PLA2G4A protein level ratio
rs7583465	38412862	HPCAL1/PMVK protein level ratio
rs7583465	38412862	HPCAL1/PTPN6 protein level ratio
rs7583465	38412862	HPCAL1/S100A4 protein level ratio
rs7583465	38412862	HPCAL1/SERPINB9 protein level ratio
rs7583465	38412862	CHMP1A/HPCAL1 protein level ratio
rs7635189	34989438	Blood pressure (pleiotropy model 1 DBP adjusted for estimated causal effects x SBP)
rs7635189	37492107	Diverticular disease
rs7635189	35213538	Phospholipid levels in HDL
rs7635189	35213538	Total lipid levels in HDL
rs7635189	35213538	Cholesterol levels in medium HDL
rs7635189	35213538	Concentration of medium HDL particles
rs7635189	35213538	Total lipid levels in medium HDL
rs7635189	34887591	Triglyceride levels
rs6776814	36224396	Height
rs6776814	35361970	Educational attainment
rs6776814	35361970	Educational attainment
rs2759329	31311600	Alanine aminotransferase levels in non-alcoholic fatty liver disease
rs2759329	29160301	Response to antidepressants (symptom improvement)
rs35225860	32489964	Ceramide levels (C22:0)
rs7540303	35361970	Educational attainment
rs7540303	23823483	Metabolite levels
rs7540303	36662838	Severe COVID-19 infection
rs7540303	31844048	Household income (MTAG)
rs7540303	36224396	Height
rs7540303	31816047	Retinal detachment or retinal break
rs7540303	35224516	COVID-19 (covid vs negative)
rs7540303	30954325	Age-related cognitive decline (memory) (slope of z-scores)
rs7540303	30954325	Age-related cognitive decline (memory) (slope of z-scores)
rs10801803	31926635	Bipolar disorder or major depressive disorder
rs10801803	29700475	Depression
rs10801803	27479909	Major depressive disorder
rs10801803	37365406	Personality traits or cognitive traits (multivariate analysis)
rs10801803	32778093	Protein quantitative trait loci (liver)
rs13024781	29942085	Worry
rs13024781	29500382	Feeling worry
rs13024781	30595370	Neuroticism
rs13024781	30643256	Positive affect
rs13024781	30643256	Neuroticism
rs13024781	30643256	Well-being spectrum (multivariate analysis)
rs13024781	27989323	Interleukin-7 levels
rs13024781	27989323	Interleukin-13 levels
rs62277846	35446358	Central corneal thickness (MTAG)
rs62277846	35446358	Corneal resistance factor (MTAG)
rs62277846	30535121	Macular thickness
rs62277846	32352494	Spherical equivalent
rs62277846	23319000	Metabolite levels (5-HIAA/ MHPG Ratio)
rs62277846	32231278	Refractive error
rs62277846	32804141	Cerebral glucose metabolic decline (right angular gyrus)
rs62277846	35446358	Central corneal thickness (MTAG)
rs62277846	35446358	Corneal resistance factor (MTAG)
rs76784716	34775353	COVID-19 severity
rs76784716	33398198	Prostate cancer
rs76784716	36848389	Photoreceptor cell layer thickness phenotypes (MTAG)
rs76784716	37945903	Prostate cancer
rs76784716	37945903	Prostate cancer
rs76784716	37945903	Prostate cancer
rs76784716	19114657	Blood pressure
rs10875374	34469753	Platelet-to-lymphocyte ratio
rs10875374	36477530	Smoking initiation
rs10875374	29064472	Initial pursuit acceleration
rs2817172	32352494	Intraocular pressure
rs2817172	36224396	Height
rs10916131	34594039	Serum uric acid levels
rs10916131	33462484	Gamma glutamyl transferase levels
rs10916131	34594039	Gamma glutamyl transpeptidase
rs6542556	33983923	Sib-shared facial trait 354; Facial segment 9; 3D morphology of the upper lip
rs6542556	37315093	Dupuytren's disease
rs6542556	38172110	Dupuytren's disease
rs6542556	22747683	Breast size
rs6542556	34469753	Platelet-to-lymphocyte ratio
rs6542556	36477530	Smoking initiation
rs6542556	35164939	Brain morphology (MOSTest)
rs6542556	36224396	Height
rs6542556	30595370	Lung function (FEV1/FVC)
rs6542556	36662838	Severe COVID-19 infection
rs6542556	30595370	Height
rs6542556	36914875	Lung function (FEV1/FVC)
rs6542556	35215271	Autism spectrum disorder
rs6542556	27863252	Platelet count
rs6542556	32888494	Platelet distribution width
rs6542556	32888494	Platelet count
rs6542556	32888493	Mean platelet volume
rs6542556	32888493	Platelet count
rs6542556	32888493	Mean platelet volume
rs6542556	32888494	Mean platelet volume
rs6542556	27863252	Mean platelet volume
rs6542556	29617998	Intraocular pressure
rs6542556	34469753	Platelet-to-lymphocyte ratio
rs6542556	34469753	Platelet count
rs6542556	34594039	Platelet count
rs6542556	34648354	Ras-related protein Ral-B levels
rs6542556	32888494	Plateletcrit
rs6542556	29617998	Intraocular pressure
rs6542556	32888493	Platelet count
rs6542556	33887147	Calcium levels
rs6542556	30038396	Self-reported math ability (MTAG)
rs6542556	30038396	Self-reported math ability
rs6542556	30038396	Highest math class taken (MTAG)
rs6793778	33594131	Academic attainment (English)
rs6793778	31882771	Pyroglutamine levels in elite athletes
rs6793778	34446935	Externalizing behaviour (multivariate analysis)
rs6793778	30643251	Smoking initiation (ever regular vs never regular) (MTAG)
rs6793778	35668104	Lysophosphatidylethanolamine (18:1) [sn1] levels
rs6793778	35668104	Lysophosphatidylethanolamine (18:1) [sn2] levels
rs6793778	33594131	Academic attainment (English)
rs6793778	36477530	Smoking initiation
rs6793778	29844566	Reaction time
rs6793778	36378351	Intelligence
rs6793778	30038396	Self-reported math ability
rs6793778	36477530	Smoking initiation
rs6793778	29942086	Intelligence
rs6793778	29326435	Intelligence (MTAG)
rs6793778	30038396	Educational attainment (MTAG)
rs6793778	30038396	Highest math class taken (MTAG)
rs6793778	36378351	Intelligence
rs6793778	29844566	General cognitive ability
rs6793778	37365406	Personality traits or cognitive traits (multivariate analysis)
rs6793778	36477530	Drinks per week
rs6793778	36477530	Drinks per week
rs6793778	36477530	Drinks per week
rs6793778	29942086	Intelligence
rs6793778	35764056	Attention deficit hyperactivity disorder or autism spectrum disorder or intelligence (pleiotropy)
rs6793778	30038396	Cognitive performance
rs6793778	33414549	Cognitive aspects of educational attainment
rs6793778	36378351	Intelligence
rs6793778	29326435	Intelligence (MTAG)
rs6793778	35884923	Triglyceride levels
rs6793778	29186694	Cognitive ability
rs6793778	28530673	Intelligence
rs6793778	28530673	Intelligence
rs6793778	29520040	Extremely high intelligence
rs6793778	32042192	Bioavailable testosterone levels
rs6793778	36224396	Height
rs6793778	36224396	Height
rs6793778	24324551	Parasitemia in Tripanosoma cruzi seropositivity
rs6793778	35361970	Educational attainment
rs79016051	33686288	Schizophrenia vs ADHD (ordinary least squares (OLS))
rs12731	30595370	Mean corpuscular hemoglobin
rs12731	32888493	Mean corpuscular hemoglobin concentration
rs12731	32888493	Mean corpuscular hemoglobin concentration
rs12731	32888494	Hemoglobin
rs12731	33536631	Iron status biomarkers (iron levels)
rs12731	33536631	Iron status biomarkers (transferrin saturation)
rs12731	32888494	Red cell distribution width
rs12731	30595370	Red cell distribution width
rs12731	32888493	Hemoglobin concentration
rs12731	32888493	Hemoglobin concentration
rs12731	32888494	Mean corpuscular volume
rs12731	32888493	Red cell distribution width
rs12731	32888494	Mean corpuscular hemoglobin
rs12731	32888493	Red cell distribution width
rs12731	34594039	Mean corpuscular hemoglobin
rs12731	32888493	Mean corpuscular volume
rs12731	32888493	Mean corpuscular volume
rs12731	27863252	Mean corpuscular hemoglobin concentration
rs12731	32888493	Mean corpuscular hemoglobin
rs12731	32888493	Mean corpuscular hemoglobin
rs12731	34104963	Mean corpuscular volume
rs12731	34594039	Hemoglobin
rs12731	32327693	Hemoglobin levels
rs12731	22359512	Phospholipid levels (plasma)
rs7573569	28468790	Congenital heart disease (inherited effect)
rs7555878	28199695	Itch intensity from mosquito bite adjusted by bite size
rs7555878	24529757	Amyotrophic lateral sclerosis (sporadic)
rs7555878	30643251	Smoking initiation (ever regular vs never regular) (MTAG)
rs7555878	36477530	Smoking initiation
rs7555878	36477530	Smoking initiation
rs7555878	32193382	Drink temperature
rs77655283	35224516	COVID-19 (severe vs non-severe with positive test)
rs77655283	31882771	Indoleacetate levels in elite athletes
rs2788271	38382466	Glaucoma (primary open-angle)
rs2788271	29771307	Rosacea symptom severity
rs2788271	29785010	Intraocular pressure
rs2788271	30573740	Male-pattern baldness
rs2788271	36224396	Height
rs2788271	29235454	Intraocular pressure
rs2788271	36224396	Height
rs2788271	29617998	Intraocular pressure
rs2788271	30542056	Acne (severe)
rs2788271	35132056	acne vulgaris
rs2788271	36922633	acne vulgaris
rs2788271	33627673	Glaucoma (primary open-angle)
rs2788271	32352494	Intraocular pressure
rs2788271	31959993	Glaucoma
rs2788271	31959993	Intraocular pressure
rs2788271	29617998	Intraocular pressure
rs2788271	37386247	Primary open angle glaucoma (MTAG)
rs2788271	37386247	Primary open angle glaucoma (multi-trait analysis)
rs2788271	30054594	Intraocular pressure
rs2788271	30595370	Balding type 1
rs2788271	36224396	Height
rs2788271	36357675	Ethylmalonate levels
rs2788271	33311554	Corneal resistance factor
rs2788271	37277652	Plasma ethylmalonate levels in chronic kidney disease
rs2788271	35995766	Oxaloacetic acid levels
rs2788271	35446358	Central corneal thickness (MTAG)
rs2788271	35446358	Corneal resistance factor (MTAG)
rs2788271	35050183	Ethylmalonate levels
rs2788271	35347128	Ethylmalonate levels
rs2788271	36635386	Ethylmalonate levels
rs11581881	34021172	Waist-to-hip ratio adjusted for BMI
rs11581881	34021172	Hip circumference adjusted for BMI
rs11581881	35022708	Inguinal hernia
rs11581881	30595370	Height
rs11581881	34594039	Height
rs11581881	30595370	Eczema
rs11581881	36777996	Asthma
rs11581881	31669095	Waist-to-hip ratio adjusted for BMI
rs11581881	34021172	Waist-to-hip ratio adjusted for BMI
rs11581881	34021172	Hip index
rs11581881	34021172	Waist-hip index
rs11581881	34021172	Hip circumference adjusted for BMI
rs11581881	34021172	Hip circumference adjusted for BMI
rs11581881	28552196	Height
rs11581881	34021172	Waist circumference adjusted for body mass index
rs11581881	34021172	Hip circumference adjusted for BMI
rs11581881	31361310	Hay fever and/or eczema
rs11581881	36224396	Height
rs11581881	36224396	Height
rs11581881	30929738	Asthma
rs11581881	30929738	Asthma (childhood onset)
rs11581881	34021172	Hip circumference adjusted for BMI
rs11581881	35383335	Thalamus volume change rate
rs11585893	29679657	Allergic disease (asthma, hay fever or eczema)
rs11585893	30595370	Hair color
rs11585893	34282934	Vaginal microbiome MetaCyc pathway (PWY-7332|superpathway of UDP-N-acetylglucosamine-derived O-antigen building blocks biosynthesis)
rs11585893	34282934	Vaginal microbiome relative abundance (s_Finegoldia magna)
rs11585893	30573740	Male-pattern baldness
rs11585893	37492107	Diverticular disease
rs11585893	32231278	Refractive error
rs1340391	35121771	Chloride levels
rs1340391	28222112	Resistance to antihypertensive treatment in hypertension
rs1340391	34925446	Neutrophil count
rs1340391	32888493	White blood cell count
rs1340391	34925446	White blood cell count
rs1340391	37106081	Height (standard GWA)
rs1340391	18464913	Protein quantitative trait loci
rs1340391	35213696	Early neurological instability after acute ischemic stroke
rs1340391	24324551	QRS duration in Tripanosoma cruzi seropositivity
rs1340391	33594131	Academic attainment (science)
rs1340391	30833571	Carpal tunnel syndrome
rs1340391	29449654	Open-angle glaucoma and optic cup area
rs1340391	34021172	Hip circumference adjusted for BMI
rs1340391	36224396	Height
rs1340391	35505052	Whole brain free water diffusion (multivariate analysis)
rs1340391	35505052	Whole brain restricted directional diffusion (multivariate analysis)
rs1340391	34021172	Hip circumference adjusted for BMI
rs1340391	38580839	T2 brain MRIs Unsupervised Deep learning derived Imaging Phenotypes (dimension 122)
rs1340391	30595370	Heel bone mineral density
rs1340391	30598549	Heel bone mineral density
rs1340391	30048462	Heel bone mineral density
rs1340391	35505052	Whole brain restricted isotropic diffusion (multivariate analysis)
rs1340391	27064256	Glaucoma (primary angle closure)
rs1340391	27064256	Glaucoma (primary angle closure)
rs1340391	22922875	Glaucoma (primary angle closure)
rs1340391	31053729	Trochanter size
rs1340391	31053729	Intertrochanteric region size
rs1340391	31053729	Spine bone size
rs1340391	31053729	Hip bone size
rs1340391	35332129	Carpal tunnel syndrome
rs1340391	29891935	Glaucoma (primary open-angle)
rs1340391	34021172	Hip circumference adjusted for BMI
rs1340391	37386247	Primary open angle glaucoma (MTAG)
rs1340391	38382466	Glaucoma (primary open-angle)
rs1340391	32888493	Neutrophil count
rs1340391	34925446	Neutrophil count
rs1340391	34925446	White blood cell count
rs6795673	36653534	Total testosterone levels
rs6795673	34321204	Total testosterone levels
rs6795673	32042192	Bioavailable testosterone levels
rs6795673	36653534	Free testosterone levels
rs6795673	36653534	Free androgen index
rs6795673	27989323	Interleukin-6 levels
rs6795673	35835914	Insomnia
rs6795673	35835914	Insomnia
rs6795673	31882771	1-palmitoyl-2-oleoyl-GPC (16:0/18:1) levels in elite athletes
rs6795673	35835914	Insomnia
rs6795673	35835914	Insomnia
rs6795673	35835914	Insomnia
rs6795673	31882771	1-oleoyl-GPE (18:1) levels in elite athletes
rs6795673	30804565	Insomnia
rs6795673	35835914	Insomnia
rs6795673	35835914	Insomnia
rs6795673	35835914	Insomnia
rs6795673	30804565	Insomnia
rs6795673	35835914	Insomnia
rs6795673	35835914	Insomnia
rs6795673	35835914	Insomnia
rs6795673	35835914	Insomnia
rs6795673	36168886	Cysteine-rich with EGF-like domain protein 1 levels
rs6795673	35835914	Insomnia
rs6795673	35835914	Insomnia
rs6795673	35835914	Insomnia
rs6795673	36376304	Body mass index (MTAG)
rs57024273	30595370	Height
rs57024273	36224396	Height
rs7572229	36224396	Height
rs7572229	36402844	Body composition (MOSTest)
rs7572229	36402844	Posterior thigh muscle fat infiltration percentage
rs7572229	36402844	Anterior thigh muscle fat infiltration percentage
rs7572229	36769350	Hand Osteoarthritis
rs7572229	31882771	Gamma-CEHC levels in elite athletes
rs7572229	36769350	Hand Osteoarthritis
rs7572229	36769350	Hand Osteoarthritis
rs7572229	36769350	Hand Osteoarthritis
rs7572229	36769350	Hand Osteoarthritis
rs7572229	36769350	Hand Osteoarthritis
rs7572229	33731350	Mitochondrial heteroplasmy measurement
rs78383039	34989438	Blood pressure (pleiotropy model 1 DBP adjusted for estimated causal effects x SBP)
rs78383039	34989438	Blood pressure (pleiotropy model 2 SBP adjusted for estimated causal effects x DBP)
rs78383039	35386118	Right hippocampal volume
rs78383039	35386118	Hippocampal volume
rs78383039	28552196	Height
rs78383039	23583979	Heart rate
rs78383039	35386118	Right hippocampal volume
rs11811696	37156940	Facial morphology (D484)
rs11811696	23251661	Obesity-related traits
rs12030302	30804565	Ease of getting up in the morning
rs12030302	30804565	Morningness
rs12030302	27494321	Chronotype
rs12030302	27494321	Morning vs. evening chronotype
rs12030302	36581621	Body mass index
rs12030302	30696823	Morning person
rs12030302	30696823	Chronotype
rs12030302	27992416	Sleep traits (multi-trait analysis)
rs12030302	28604731	Chronotype
rs12030302	26955885	Chronotype
rs12030302	26955885	Morning vs. evening chronotype
rs12030302	26835600	Morning vs. evening chronotype
rs12030302	30019117	Adolescent idiopathic scoliosis
rs12030302	30595370	Morning person
rs12030302	30696823	Morning person
rs12030302	30804565	Morningness
rs3125832	27863252	Mean corpuscular volume
rs3125832	34594039	Mean corpuscular volume
rs3125832	32888493	Mean corpuscular volume
rs3125832	30595370	Mean corpuscular hemoglobin
rs3125832	32888494	Mean reticulocyte volume
rs3125832	32888494	Mean corpuscular volume
rs3125832	30038396	Educational attainment (years of education)
rs3125832	34272381	Estimated glomerular filtration rate (creatinine)
rs3125832	34272381	Blood urea nitrogen levels
rs3125832	36477530	Smoking initiation
rs3125832	34594039	Serum creatinine levels
rs3125832	35710981	Estimated glomerular filtration rate (creatinine)
rs3125832	36477530	Smoking initiation
rs3125832	34594039	Platelet count
rs3125832	34594039	Blood urea nitrogen levels
rs3125832	35361970	Educational attainment
rs3125832	36224396	Height
rs12022129	29495422	Idiopathic dilated cardiomyopathy
rs12022129	25649651	Alzheimer's disease (survival time)
rs12022129	38412862	IL19/PRSS27 protein level ratio
rs12022129	38412862	CANT1/IL19 protein level ratio
rs12022129	22566634	Economic and political preferences
rs62181700	31666681	White matter microstructure (mode of anisotropy)
rs62181700	30224653	Pulse pressure
rs62181700	23251661	Obesity-related traits
rs62181700	25663231	Parkinson disease and lewy body pathology
rs62181700	32888494	Platelet distribution width
rs62181700	36224396	Height
rs12031543	34673960	Bone mineral density (spine)
rs12031543	29499414	Femoral neck bone mineral density
rs12031543	29499414	Lumbar spine bone mineral density
rs12031543	26911590	Bone mineral density (spine)
rs12031543	29304378	Total body bone mineral density
rs12031543	29304378	Total body bone mineral density (age 45-60)
rs12031543	29304378	Total body bone mineral density
rs12031543	29304378	Total body bone mineral density (age over 60)
rs12031543	30595370	Heel bone mineral density
rs12031543	30598549	Heel bone mineral density
rs12031543	30048462	Heel bone mineral density
rs12031543	34673960	Bone mineral density (spine)
rs12031543	34673960	Bone mineral density (femoral neck)
rs12031543	37402774	Skull bone mineral density
rs12031543	26969751	Diastolic blood pressure
rs12031543	34594039	Red blood cell count
rs12031543	34594039	Hematocrit
rs12031543	30595370	Red blood cell count
rs12031543	32888494	Red blood cell count
rs12031543	32888494	Hematocrit
rs12031543	32888493	Hemoglobin concentration
rs12031543	37337107	IgA nephropathy
rs12031543	37337107	IgA nephropathy
rs12031543	34594039	Hemoglobin
rs12031543	32888493	Hematocrit
rs12031543	33109212	HDL cholesterol levels in HIV infection
rs12031543	32888493	Hematocrit
rs12031543	32888493	Red blood cell count
rs16863365	30019117	Adolescent idiopathic scoliosis
rs9809789	28928442	Urinary tract infection frequency
rs182549	38448586	Free cholesterol in large HDL
rs182549	35347128	3,5-dichloro-2,6-dihydroxybenzoic acid levels
rs6660520	29495422	Idiopathic dilated cardiomyopathy
rs6660520	25649651	Alzheimer's disease (survival time)
rs6660520	38412862	IL19/PRSS27 protein level ratio
rs6660520	38412862	CANT1/IL19 protein level ratio
rs6660520	22566634	Economic and political preferences
rs12049454	28552196	Height
rs12049454	23064961	Dental caries
rs12049454	26631737	Urinary albumin-to-creatinine ratio in non-diabetics
rs76463770	31740837	Schizophrenia
rs76463770	35396580	Schizophrenia
rs76463770	26198764	Schizophrenia
rs76463770	34211149	Age at first birth
rs76463770	36376304	Body mass index (MTAG)
rs76463770	38172110	Dupuytren's disease
rs2278540	22174851	HIV-1 viral setpoint
rs2278540	31993563	Urinary magnesium excretion
rs2278540	32131869	Hallux valgus
rs2278540	28628107	IgM levels
rs2278540	28928442	Shingles
rs3860225	28232668	Nonsyndromic cleft lip with cleft palate
rs4493272	36267918	Premature atrial contraction frequency
rs4493272	36333282	Fasting plasma glucose
rs4493272	30048462	Heel bone mineral density
rs74592222	31676860	Brain region volumes
rs74592222	21116278	Whole-brain volume (Alzheimer's disease interaction)
rs74592222	31676860	Brain region volumes
rs74592222	31676860	Brain region volumes
rs74592222	33875891	IDP T1 FAST ROIs V cerebellum VIIIa
rs74592222	31676860	Brain region volumes
rs74592222	35361970	Educational attainment
rs74592222	31676860	Brain region volumes
rs74592222	35050183	Hexanoylcarnitine levels
rs12072562	31882771	Beta-citrylglutamate levels in elite athletes
rs2882478	32579418	Evening vs. morning chronotype (sMEQ score)
rs2882478	30804565	Morningness
rs2882478	30643251	Smoking initiation (ever regular vs never regular) (MTAG)
rs2882478	30643251	Age of smoking initiation (MTAG)
rs2882478	35361970	Educational attainment
rs2882478	34446935	Externalizing behaviour (multivariate analysis)
rs2882478	30038396	Educational attainment (MTAG)
rs2882478	30038396	Educational attainment (years of education)
rs2882478	26835600	Morning vs. evening chronotype
rs6656451	33462484	C-reactive protein levels
rs6656451	35315439	BMI at 1 year old
rs6656451	35315439	BMI at 1.5 years old
rs6656451	36376304	C-reactive protein levels (MTAG)
rs6656451	30239722	Waist-to-hip ratio adjusted for BMI
rs6656451	37277458	Multi-trait sum score
rs6656451	32888494	Neutrophil percentage of white cells
rs6656451	32888494	White blood cell count
rs6656451	30388399	C-reactive protein levels
rs6656451	35315439	BMI at 1 year old
rs6656451	35315439	BMI at 8 months old
rs6656451	35315439	BMI at 1.5 years old
rs6656451	35315439	BMI at 2 years old
rs6656451	35315439	BMI at 3 months old
rs6656451	35315439	BMI at 6 months old
rs6656451	32888494	Neutrophil count
rs6656451	27863252	Granulocyte count
rs6656451	27863252	Sum neutrophil eosinophil counts
rs6656451	27863252	Sum basophil neutrophil counts
rs6656451	27863252	White blood cell count
rs6656451	27863252	Myeloid white cell count
rs6656451	27863252	Neutrophil count
rs6656451	36168886	Leptin receptor levels
rs6656451	32042192	Bioavailable testosterone levels
rs6656451	36376304	C-reactive protein levels (MTAG)
rs6656451	32042192	Bioavailable testosterone levels
rs6656451	30595370	Menarche (age at onset)
rs6656451	36168886	Leptin receptor levels
rs6656451	28240269	Leptin receptor levels
rs6656451	35964923	Hemoglobin concentration
rs6656451	28552196	Hip circumference
rs6656451	31900758	C-reactive protein levels
rs6656451	32193382	Fresh fruit consumption
rs6656451	34469753	Neutrophil count
rs6656451	32888494	Monocyte percentage of white cells
rs6656451	34321204	Bioavailable testosterone levels
rs6656451	34321204	Free testosterone levels
rs6656451	36653534	Free testosterone levels
rs6656451	36653534	Free androgen index
rs6656451	37277458	Multi-trait sum score
rs6656451	36653534	Total testosterone levels
rs6656451	36376304	Low-density lipoprotein levels (MTAG)
rs6656451	34648354	Leptin receptor levels
rs6656451	32376654	Body size at age 10
rs6656451	31575865	BMI at 3 months old
rs6656451	31575865	BMI at 6 months old
rs6656451	31575865	BMI at 8 months old
rs6656451	31575865	BMI at 1 year old
rs6656451	31575865	BMI at 1.5 years old
rs6656451	36376304	C-reactive protein levels (MTAG)
rs6656451	35315439	BMI at 1 year old
rs6656451	35315439	BMI at 8 months old
rs6656451	35315439	BMI at 3 years old
rs6656451	35315439	BMI at 1.5 years old
rs6656451	35315439	BMI at 2 years old
rs6656451	35315439	BMI at 3 months old
rs6656451	35315439	BMI at 6 months old
rs6656451	37280435	Childhood body mass index
rs6656451	20167575	Soluble leptin receptor levels
rs6656451	32888494	Mean spheric corpuscular volume
rs6656451	32888494	Mean corpuscular volume
rs6656451	32888494	Eosinophil percentage of white cells
rs6656451	32888493	Mean corpuscular volume
rs6656451	34594039	Mean corpuscular volume
rs6656451	32888494	Mean corpuscular hemoglobin
rs6656451	28240269	Leptin receptor levels
rs6656451	36168886	Leptin receptor levels
rs6656451	37277458	Multi-trait sum score
rs6656451	35459240	C-reactive protein levels
rs6656451	32888493	Hemoglobin concentration
rs6656451	32888494	Hemoglobin
rs6656451	34594039	Alanine aminotransferase levels
rs6656451	36224396	Height
rs6656451	36376304	C-reactive protein levels (MTAG)
rs6656451	34648354	Leptin receptor levels
rs6656451	32210231	Male puberty timing (early vs. average onset facial hair)
rs6656451	32210231	Male puberty timing (late vs. average onset facial hair)
rs6656451	32210231	Male puberty timing (age at voice breaking MTAG)
rs6656451	33547301	Alanine aminotransferase levels
rs6656451	33547301	Aspartate aminotransferase levels
rs6656451	29878111	C-reactive protein levels
rs6656451	34594039	Hemoglobin
rs6656451	34594039	Mean corpuscular hemoglobin
rs6656451	32888493	Mean corpuscular volume
rs6656451	30595370	Mean corpuscular hemoglobin
rs6656451	36376304	C-reactive protein levels (MTAG)
rs6656451	32888493	Mean corpuscular hemoglobin
rs6656451	32888493	Mean corpuscular hemoglobin concentration
rs6656451	32888493	Hemoglobin concentration
rs6656451	33972514	Liver enzyme levels (alanine transaminase)
rs6656451	34315874	Aspartate aminotransferase levels
rs6656451	34315874	Alanine aminotransferase levels
rs6656451	33462484	Alanine aminotransferase levels
rs6656451	33462484	Serum albumin levels
rs6656451	33462484	Serum alkaline phosphatase levels
rs6656451	33462484	C-reactive protein levels
rs6656451	33462484	Aspartate aminotransferase levels
rs6656451	33462484	Insulin-like growth factor 1 levels
rs6656451	35710981	Estimated glomerular filtration rate (creatinine)
rs6656451	36477530	Smoking initiation
rs6656451	30643251	Smoking initiation (ever regular vs never regular) (MTAG)
rs6656451	36477530	Smoking initiation
rs6769553	35361970	Educational attainment
rs6769553	36477530	Drinks per week
rs6769553	36477530	Drinks per week
rs6769553	36477530	Drinks per week
rs6769553	31993563	Urinary uric acid excretion
rs437876	26545630	Cerebrospinal fluid clusterin levels
rs78848836	32573913	Rate of cognitive decline in Alzheimer's disease
rs78848836	37089073	Cognitive performance (executive function) (longitudinal)
rs78848836	23192594	Body mass index (alcohol intake interaction)
rs12136548	30595370	Red blood cell count
rs12136548	32888493	Mean corpuscular hemoglobin
rs12136548	30595370	Morning person
rs12136548	32888493	Mean corpuscular volume
rs12136548	32888494	Mean reticulocyte volume
rs12136548	32888493	Red cell distribution width
rs12136548	27863252	Mean corpuscular hemoglobin
rs12136548	30575882	Waist-to-hip ratio adjusted for BMI
rs12136548	30575882	Waist-hip ratio
rs12136548	30239722	Waist-hip ratio
rs12136548	32888493	Red blood cell count
rs12136548	34989438	Blood pressure (pleiotropy model 1 DBP adjusted for estimated causal effects x SBP)
rs12136548	34989438	Blood pressure (pleiotropy model 2 SBP adjusted for estimated causal effects x DBP)
rs12136548	32888493	Mean corpuscular hemoglobin
rs12136548	32888494	Red blood cell count
rs12136548	30595370	Red cell distribution width
rs12136548	34594039	Red blood cell count
rs12136548	32888493	Mean corpuscular volume
rs12136548	30595370	Mean corpuscular hemoglobin
rs12136548	32888494	Mean spheric corpuscular volume
rs12136548	32888494	Mean corpuscular volume
rs12136548	32888493	Red blood cell count
rs12136548	32888494	Mean corpuscular hemoglobin
rs12136548	34104963	Mean corpuscular volume
rs12136548	30595370	Lung function (FEV1/FVC)
rs12136548	32888494	Red cell distribution width
rs12136548	32888493	Red cell distribution width
rs12136548	30595370	Waist-hip ratio
rs12136548	34925446	White blood cell count
rs12136548	34925446	Neutrophil count
rs12136548	30804565	Morningness
rs12136548	30696823	Chronotype
rs12136548	27863252	Mean corpuscular volume
rs12136548	32888494	Platelet distribution width
rs12136548	34594039	Mean corpuscular volume
rs12136548	34594039	Mean corpuscular hemoglobin
rs12136548	37500982	Bone mineral density variability
rs12136548	37500982	Bone mineral density variability
rs12136548	37500982	Bone mineral density variability
rs12136548	37500982	Bone mineral density variability
rs12136548	34107879	White blood cell count
rs12136548	24189344	Autism
rs12136548	33232274	Cognitive function (generalized correlation coefficient)
rs12136548	34925446	Neutrophil count
rs12136548	31596458	California verbal learning test score
rs12136548	34107879	White blood cell count (neutrophil)
rs12989336	36224396	Height
rs12989336	29228715	Colonoscopy-negative controls vs population controls
rs12989336	35361970	Educational attainment
rs12989336	35386118	Cognitive performance (visuoconstruction)
rs12144792	33462484	Sex hormone-binding globulin levels
rs12144792	31530798	Lateral ventricle volume
rs12144792	36224396	Height
rs12144792	31219225	Alanine aminotransferase levels
rs638542	29326435	Intelligence (MTAG)
rs638542	35764056	Attention deficit hyperactivity disorder or autism spectrum disorder or intelligence (pleiotropy)
rs638542	33414548	Creatinine levels
rs638542	37106081	Age when finished full-time education (standard GWA)
rs638542	33462484	Creatinine levels
rs638542	33462484	Estimated glomerular filtration rate
rs638542	33462484	Apolipoprotein B levels
rs638542	33462484	Total cholesterol levels
rs638542	33462484	Low density lipoprotein cholesterol levels
rs638542	30038396	Self-reported math ability
rs638542	30038396	Self-reported math ability (MTAG)
rs638542	29844566	General cognitive ability
rs638542	31152163	Estimated glomerular filtration rate
rs638542	38412862	SPINT2/TNFSF13 protein level ratio
rs638542	36376304	Body mass index (MTAG)
rs638542	36349687	Sortilin levels
rs638542	29186694	Cognitive ability
rs638542	36224396	Height
rs638542	28452372	Glomerular filtration rate (creatinine)
rs638542	35078996	Serum levels of protein WFDC1
rs638542	34099189	Schizophrenia, bipolar disorder or major depressive disorder x sex interaction (3df)
rs638542	34099189	Schizophrenia, bipolar disorder or major depressive disorder x sex interaction (3df)
rs638542	31015462	Estimated glomerular filtration rate
rs638542	33097823	Appendicular lean mass
rs638542	31669095	Body mass index
rs638542	29942086	Intelligence
rs638542	29844566	General cognitive ability
rs638542	29326435	Intelligence (MTAG)
rs638542	35764056	Attention deficit hyperactivity disorder or autism spectrum disorder or intelligence (pleiotropy)
rs638542	36581621	Body mass index
rs638542	20383146	Chronic kidney disease
rs638542	32888493	Neutrophil count
rs638542	34925446	Neutrophil count
rs638542	34925446	White blood cell count
rs638542	34272381	Estimated glomerular filtration rate (creatinine)
rs638542	29186694	Cognitive ability (MTAG)
rs638542	29186694	Cognitive ability
rs638542	31152163	Estimated glomerular filtration rate
rs638542	35710981	Estimated glomerular filtration rate (creatinine)
rs638542	26831199	Glomerular filtration rate (creatinine)
rs638542	29273807	Body mass index
rs638542	34272381	Estimated glomerular filtration rate (creatinine)
rs638542	29942086	Intelligence
rs638542	29326435	Intelligence (MTAG)
rs638542	30038396	Cognitive performance
rs638542	34855049	Educational attainment
rs638542	33414549	Cognitive aspects of educational attainment
rs638542	36378351	Intelligence
rs638542	33937362	Sortilin levels (OLINK)
rs638542	38412862	CD84/SORT1 protein level ratio
rs638542	38412862	SORT1/ST6GAL1 protein level ratio
rs638542	38412862	NID1/SORT1 protein level ratio
rs638542	38412862	ESAM/SORT1 protein level ratio
rs638542	34648354	WAP four-disulfide core domain protein 1 levels
rs638542	30595370	Educational attainment (years of education)
rs638542	30038396	Cognitive performance (MTAG)
rs638542	31374203	Cognitive ability, years of educational attainment or schizophrenia (pleiotropy)
rs638542	28093568	Cognitive function
rs638542	29844566	General cognitive ability
rs638542	36266505	Dyslexia
rs638542	30679032	Smoking behaviour (cigarette pack-years)
rs638542	30038396	Educational attainment (MTAG)
rs638542	37365406	Personality traits or cognitive traits (multivariate analysis)
rs638542	30038396	Educational attainment (years of education)
rs638542	35361970	Educational attainment
rs638542	35764056	Attention deficit hyperactivity disorder or autism spectrum disorder or intelligence (pleiotropy)
rs638542	30038396	Highest math class taken (MTAG)
rs638542	29326435	Intelligence (MTAG)
rs638542	30038396	Educational attainment (years of education)
rs638542	35870639	Amphoterin-induced protein 1 level in Chronic kidney disease with hypertension and no diabetes (20120_101)
rs638542	30895295	Iris heterochromicity
rs638542	36395887	RBC levels of Hypoxanthine (uM)
rs638542	34099189	Schizophrenia, bipolar disorder or major depressive disorder x sex interaction (3df)
rs638542	34099189	Schizophrenia, bipolar disorder or major depressive disorder x sex interaction (3df)
rs638542	34648354	Glutathione S-transferase Mu 4 levels
rs12566975	35312098	Platelet aggregation
rs12566975	32888494	Mean platelet volume
rs12566975	36376304	Body mass index (MTAG)
rs12566975	30595370	White blood cell count
rs12566975	34594039	White blood cell count
rs12566975	34594039	Platelet count
rs12566975	35361970	Educational attainment
rs12566975	29691431	Hand grip strength
rs12566975	34594039	Serum uric acid levels
rs12566975	33128006	Walking pace
rs12566975	31372216	Cleft lip with or without cleft palate x maternal periconceptional vitamin use interaction (parent of origin effect)
rs12566975	32888493	Platelet count
rs12566975	32888493	Platelet count
rs12566975	36224396	Height
rs12566975	32888494	Reticulocyte count
rs12566975	32888494	Reticulocyte fraction of red cells
rs12566975	32888494	Plateletcrit
rs12566975	35710981	Estimated glomerular filtration rate (creatinine)
rs615997	36224396	Height
rs615997	26818947	Type 2 diabetes
rs615997	20686651	Chronic kidney disease and serum creatinine levels
rs615997	28441456	Facial morphology (factor 7, width of cartilaginous portion of nose)
rs12621813	35361970	Educational attainment
rs12621813	36224396	Height
rs2293361	36150907	Common executive function
rs2293361	36581621	Body mass index
rs2293361	36224396	Height
rs2293361	30698716	HDL cholesterol levels x alcohol consumption (drinkers vs non-drinkers) interaction (2df)
rs2293361	30698716	HDL cholesterol levels x alcohol consumption (drinkers vs non-drinkers) interaction (2df)
rs2293361	36530128	Antineutrophil cytoplasmic antibody-associated vasculitis
rs2293361	35538205	Body mass index
rs2293361	33230300	Pulse pressure
rs2293361	33230300	Pulse pressure
rs2293361	31308545	Anorexia nervosa
rs2293361	33686288	Major depressive disorder vs anorexia nervosa (ordinary least squares (OLS))
rs2293361	34989438	Blood pressure (pleiotropy model 1 DBP adjusted for estimated causal effects x SBP)
rs2293361	34989438	Blood pressure (pleiotropy model 2 SBP adjusted for estimated causal effects x DBP)
rs2293361	29112194	Cannabis dependence symptom count
rs6674304	33407418	Glucagon levels in response to oral glucose tolerance test (120 minutes)
rs6674304	32888493	Neutrophil count
rs6674304	32888493	Neutrophil count
rs6674304	29367735	Coffee consumption
rs6674304	34107879	White blood cell count
rs12748533	31882771	Salicylate levels in elite athletes
rs12748533	30643251	Smoking initiation (ever regular vs never regular) (MTAG)
rs12748533	36477530	Smoking initiation
rs12748533	35501119	Asthma exacerbations in inhaled corticosteroid treatment
rs17043785	33568662	Daytime nap
rs17043785	35819321	Obstructive sleep apnea trait (percentage of wake time during sleep period time)
rs17043785	27126917	Night sleep phenotypes
rs305411	18615156	Response to TNF antagonist treatment
rs305411	37164013	Seropositivity for streptococcus pneumoniae peptide (agilent_3414)
rs305411	32139696	Breast cancer
rs305411	29059683	Breast cancer
rs305411	28139693	Prostate-specific antigen levels
rs305411	30054594	Intraocular pressure
rs305411	37945903	Prostate cancer
rs305411	37945903	Prostate cancer
rs305411	37264206	Prostate-specific antigen levels
rs305411	24684796	Cognitive function
rs305411	36662838	Resistance to COVID-19 infection (Exposed negative vs positive)
rs305411	36224396	Height
rs3828477	23017229	Monocyte chemoattractant protein-1 levels
rs3828477	23251661	Obesity-related traits
rs3828477	27532455	Blood protein levels
rs3828477	36224396	Height
rs3828477	32888494	Monocyte count
rs3828477	27863252	Monocyte count
rs3828477	34469753	Monocyte count
rs3828477	30595370	White blood cell count
rs3828477	36662838	Severe COVID-19 infection
rs3828477	30837455	Mouth ulcers
rs3828477	35078996	Serum levels of protein PDGFRL
rs3828477	33907183	Early-onset schizophrenia
rs3828477	29875488	Sperm acrosome membrane-associated protein 3 levels (SPACA3.8076.4.3)
rs3828477	29875488	Lactotransferrin levels (LTF.2780.35.2)
rs3828477	36168886	Teratocarcinoma-derived growth factor 1 levels
rs3828477	36168886	Teratocarcinoma-derived growth factor 1 levels
rs3828477	35078996	Serum levels of protein MYCT1
rs3828477	35368071	COVID-19 severity
rs3828477	34648354	Lactotransferrin levels
rs3828477	27532455	Blood protein levels
rs3828477	28240269	Alkaline phosphatase, tissue-nonspecific isozyme levels
rs3828477	30072576	Blood protein levels
rs3828477	29875488	Platelet-derived growth factor receptor-like protein levels (PDGFRL.9713.67.3)
rs3828477	29875488	Myc target protein 1 levels (MYCT1.13541.1.3)
rs3828477	34648354	Pyrroline-5-carboxylate reductase 1, mitochondrial levels
rs3828477	34648354	Platelet-derived growth factor receptor-like protein levels
rs3828477	35078996	Serum levels of protein ASGR1
rs3828477	34648354	Sperm acrosome membrane-associated protein 3 levels
rs3828477	29875488	Platelet-derived growth factor receptor-like protein levels (PDGFRL.9713.67.3)
rs3828477	35368071	COVID-19 severity
rs3828477	35870639	PAXIP1-associated protein 1 level in Chronic kidney disease with hypertension and no diabetes (23967_8)
rs3828477	29875488	Nucleoside diphosphate kinase A levels (NME1.5909.51.3)
rs3828477	29875488	Lactotransferrin levels (LTF.2780.35.2)
rs3828477	35078996	Serum levels of protein RPLP2
rs3828477	31882771	Docosahexaenoylcholine levels in elite athletes
rs3828477	36168886	Teratocarcinoma-derived growth factor 1 levels
rs3828477	35870639	Teratocarcinoma-derived growth factor 1 level in Chronic kidney disease with hypertension and no diabetes (5810_25)
rs3828477	30072576	Blood protein levels
rs62157625	36224396	Height
rs62157625	35361970	Educational attainment
rs62157625	36581621	Body mass index
rs62157625	36376304	Body mass index (MTAG)
rs62157625	32376654	Adult body size
rs62157625	37280435	Body mass index
rs1990708	30072576	Blood protein levels
rs1990708	29875488	Neuropilin-2 levels (NRP2.6590.54.3)
rs1990708	34648354	Neuropilin-2 levels
rs166849	21573128	Osteoporosis
rs166849	36477530	Smoking initiation
rs166849	30595370	Heel bone mineral density
rs166849	35396580	Schizophrenia
rs166849	31740837	Schizophrenia
rs166849	31374203	Cognitive ability, years of educational attainment or schizophrenia (pleiotropy)
rs166849	23974872	Schizophrenia
rs166849	32888493	Red cell distribution width
rs166849	29483656	Schizophrenia
rs166849	34159505	Bipolar disorder (MTAG)
rs166849	34159505	Schizophrenia (MTAG)
rs166849	33479212	Schizophrenia (MTAG)
rs166849	33686288	Schizophrenia vs autism spectrum disorder (ordinary least squares (OLS))
rs166849	33686288	Schizophrenia vs anorexia nervosa (ordinary least squares (OLS))
rs166849	32606422	Schizophrenia (MTAG)
rs166849	33686288	Schizophrenia vs ADHD (ordinary least squares (OLS))
rs166849	30595370	Red cell distribution width
rs166849	32606422	Bipolar disorder (MTAG)
rs166849	31268507	Schizophrenia
rs166849	31835028	Anorexia nervosa, attention-deficit/hyperactivity disorder, autism spectrum disorder, bipolar disorder, major depression, obsessive-compulsive disorder, schizophrenia, or Tourette syndrome (pleiotropy)
rs166849	30595370	Body mass index
rs166849	32376654	Adult body size
rs166849	36581621	Body mass index
rs166849	29844566	Reaction time
rs166849	30239722	Waist-hip ratio
rs166849	28928442	Chickenpox
rs166849	35396580	Schizophrenia
rs166849	28540026	Autism spectrum disorder or schizophrenia
rs166849	26198764	Schizophrenia
rs166849	32606422	Schizophrenia (MTAG)
rs166849	28046027	LDL cholesterol to HDL cholesterol ratio
rs166849	35835914	Insomnia
rs166849	35835914	Insomnia
rs166849	35835914	Insomnia
rs166849	38538606	Whole body fat free mass (UKB data field 23101)
rs166849	30643251	Smoking initiation (ever regular vs never regular)
rs166849	29844566	General cognitive ability
rs166849	30595370	Smoking status
rs166849	30846698	Sleep duration
rs166849	37106081	Height (standard GWA)
rs166849	37106081	Height (weighted GWA)
rs166849	30595370	Height
rs166849	29121268	Bipolar disorder lithium response (continuous) or schizophrenia
rs166849	36224396	Height
rs166849	27958378	QT interval (sulfonylurea treatment interaction)
rs166849	30595370	Mean corpuscular hemoglobin
rs166849	36324656	Risk-taking behavior (multivariate analysis)
rs166849	34446935	Externalizing behaviour (multivariate analysis)
rs166849	30595370	Systolic blood pressure
rs166849	35762941	Systolic blood pressure
rs166849	33230300	Systolic blood pressure
rs166849	33230300	Systolic blood pressure
rs166849	32193382	Drink temperature
rs166849	30224653	Systolic blood pressure
rs166849	36224396	Height
rs166849	22792082	Asthma (bronchodilator response)
rs166849	33097823	Appendicular lean mass
rs166849	29892015	Atrial fibrillation
rs166849	29892015	Atrial fibrillation
rs166849	30285260	Schizophrenia
rs166849	36581621	Body mass index
rs13394391	23251661	Obesity-related traits
rs13394391	30804561	Chronic obstructive pulmonary disease
rs6588624	36224396	Height
rs6588624	20932310	Cerebrospinal fluid AB1-42 levels
rs989682	34989438	Blood pressure (pleiotropy model 1 DBP adjusted for estimated causal effects x SBP)
rs989682	37492107	Diverticular disease
rs989682	35213538	Phospholipid levels in HDL
rs989682	35213538	Total lipid levels in HDL
rs989682	35213538	Cholesterol levels in medium HDL
rs989682	35213538	Concentration of medium HDL particles
rs989682	35213538	Total lipid levels in medium HDL
rs989682	21378990	Coronary heart disease
rs989682	35361970	Educational attainment
rs989682	25574825	Inflammatory skin disease
rs989682	34887591	Triglyceride levels
rs989682	34648354	Biotinidase levels
rs989682	32203549	Triglyceride levels
rs989682	30239722	Waist-hip ratio
rs989682	27863252	Mean platelet volume
rs989682	34594039	Body mass index
rs989682	34594039	Weight
rs989682	32541925	Type 2 diabetes
rs989682	36581621	Body mass index
rs989682	37280435	Body mass index
rs989682	32888494	Mean platelet volume
rs989682	32541925	Type 2 diabetes
rs989682	36376304	Body mass index (MTAG)
rs989682	30239722	Waist-hip ratio
rs989682	34887591	High density lipoprotein cholesterol levels
rs989682	34887591	High density lipoprotein cholesterol levels
rs989682	32888493	Mean platelet volume
rs989682	30595370	Body mass index
rs989682	32888494	Mean platelet volume
rs989682	27863252	Platelet distribution width
rs989682	32203549	Apolipoprotein A1 levels
rs989682	32203549	HDL cholesterol levels
rs989682	38200128	Triglyceride to HDL cholesterol ratio
rs989682	36376304	High-density lipoprotein levels (MTAG)
rs989682	38200128	Triglyceride to HDL cholesterol ratio
rs989682	33356394	Urate levels
rs989682	34594039	HDL cholesterol
rs989682	32888494	Platelet distribution width
rs989682	32888493	Mean platelet volume
rs72939513	37359372	Color vision defects (Tritan)
rs1434153	33888907	COVID-19 (covid vs negative)
rs1434153	22116950	Ovarian reserve
rs143438747	36376304	Low-density lipoprotein levels (MTAG)
rs4506496	30942860	Visceral fat
rs4506496	29844566	General cognitive ability
rs4506496	23006423	Response to taxane treatment (docetaxel)
rs1595463	36224396	Height
rs57872228	33955455	Birth weight
rs57872228	33972514	Liver enzyme levels (gamma-glutamyl transferase)
rs57872228	34594039	Gamma glutamyl transpeptidase
rs57872228	31882771	Orotate levels in elite athletes
rs57872228	32042192	Sex hormone-binding globulin levels adjusted for BMI
rs57872228	26198764	Schizophrenia
rs57872228	33462484	Sex hormone-binding globulin levels
rs57872228	33462484	Insulin-like growth factor 1 levels
rs57872228	35396580	Schizophrenia
rs57872228	34594039	Serum total protein levels
rs57872228	32439900	PR interval
rs57872228	32439900	PR interval
rs57872228	31511532	Urinary albumin-to-creatinine ratio
rs57872228	32888494	Eosinophil percentage of white cells
rs57872228	32888493	White blood cell count
rs57872228	32888493	Neutrophil count
rs57872228	35459240	C-reactive protein levels
rs57872228	34594039	Neutrophil count
rs57872228	34594039	White blood cell count
rs57872228	32888493	Neutrophil count
rs57872228	36333282	Total cholesterol levels
rs57872228	31900758	C-reactive protein levels
rs57872228	33830181	Hyperopia
rs57872228	36848389	Photoreceptor cell layer thickness phenotypes (MTAG)
rs57872228	35396580	Schizophrenia
rs57872228	33887147	Calcium levels
rs9837139	36224396	Height
rs9837139	26634245	Post bronchodilator FEV1 in COPD
rs16843578	34224794	Executive function (trail making test B)
rs16843578	36224396	Height
rs16843578	29273593	Moyamoya disease
rs16866406	26830138	Alzheimer disease and age of onset
rs16866406	30804560	Lung function (FVC)
rs16866406	30804560	FEV1
rs16866406	30072576	Blood protein levels
rs16866406	35078996	Serum levels of protein FKBP7
rs16866406	34648354	Peptidyl-prolyl cis-trans isomerase FKBP7 levels
rs16866406	36224396	Height
rs16866406	34338756	Left atrial passive emptying fraction
rs16866406	35278270	Supranormal left ventricular ejection fraction
rs16866406	29221444	Coronary artery calcified atherosclerotic plaque (90 or 130 HU threshold) in type 2 diabetes
rs16866406	33495596	Left ventricular global radial strain
rs16866406	35872910	Cardioembolic stroke (MTAG)
rs16866406	29892015	Atrial fibrillation
rs16866406	32916098	Electrocardiogram morphology (amplitude at temporal datapoints)
rs16866406	32916098	Electrocardiogram morphology (amplitude at temporal datapoints)
rs16866406	35697868	Right ventricular stroke volume (MTAG)
rs16866406	29290336	Atrial fibrillation
rs16866406	37126556	Left ventricular end-systolic volume
rs16866406	34782712	Cognitive function (executive function) x major depressive disorder interaction (2df)
rs16866406	36376295	Heart failure (multivariate analysis)
rs16866406	37126556	Left ventricular ejection fraction
rs16866406	33462484	Aspartate aminotransferase levels
rs16866406	36944631	Left ventricular mass indexed by body surface area
rs16866406	32382064	Left ventricular end-diastolic volume
rs16866406	32382064	Left ventricular ejection fraction
rs16866406	26426971	Waist-to-hip ratio adjusted for BMI x sex interaction
rs16866406	32439900	PR interval
rs16866406	33495596	Dilated cardiomyopathy (MTAG)
rs16866406	35697868	Right ventricular end systolic volume
rs16866406	35697868	Right ventricular end diastolic volume
rs16866406	35697868	Right ventricular ejection fraction (MTAG)
rs16866406	37604819	Cardiovascular delta age (difference between cardiac MRI-predicted and chronological age)
rs16866406	37126556	Right ventricular end diastolic volume
rs16866406	29874175	QT interval
rs16866406	34274964	QT interval
rs16866406	35278270	Supranormal left ventricular ejection fraction
rs16866406	36224396	Height
rs16866406	36996817	Left ventricle short axis
rs16866406	37126556	Left ventricular end diastolic mass
rs16866406	37126556	Left ventricular end-diastolic volume
rs16866406	35132965	Mitral valve annular diameter (left ventricle systole)
rs16866406	35132965	Mitral valve annular diameter (left ventricle systole)
rs16866406	34594039	Pulse pressure
rs16866406	27798624	Resting heart rate
rs16866406	29769521	Heart rate response to exercise
rs16866406	29769521	Resting heart rate
rs16866406	36376295	Heart failure (multivariate analysis)
rs16866406	34753499	Cardiorespiratory fitness (vo2 max)
rs16866406	37105979	Cardiac MRI latent space
rs16866406	37105979	ECG cardiac MRI latent space
rs16866406	36944631	Left ventricular mass indexed by body surface area
rs234108	35312098	Platelet aggregation
rs234108	32888493	Mean platelet volume
rs234108	30595370	White blood cell count
rs234108	34594039	Platelet count
rs234108	29691431	Hand grip strength
rs3771393	28447399	Neurocognitive impairment in HIV-1 infection (dichotomous)
rs3771393	36224396	Height
rs3771393	34594039	Serum uric acid levels
rs3771393	34594039	Serum creatinine levels
rs3771393	31578528	Urate levels
rs3771393	31578528	Urate levels
rs3771393	35710981	Estimated glomerular filtration rate (creatinine)
rs3771393	30019117	Adolescent idiopathic scoliosis
rs3935584	33349686	Neuroticism conditioned on cognitive performance (multi-trait conditioning and joint analysis)
rs1884466	32541925	Type 2 diabetes
rs1884466	32541925	Type 2 diabetes
rs1884466	32005708	Type 1 diabetes
rs1884466	33830302	Type 1 diabetes
rs1884466	34648354	Phosphoglucomutase-1 levels
rs1884466	33462484	Gamma glutamyl transferase levels
rs1884466	32778093	Protein quantitative trait loci (liver)
rs1884466	29875488	Phosphoglucomutase-1 levels (PGM1.9173.21.3)
rs1884466	34594039	Gamma glutamyl transpeptidase
rs1884466	21665994	Alcohol consumption (transferrin glycosylation)
rs1884466	32778093	Protein quantitative trait loci (liver)
rs1884466	32778093	Protein quantitative trait loci (liver)
rs290833	38538606	Body mass index
rs290833	38538606	Whole body fat free mass (UKB data field 23101)
rs290833	31504550	Childhood obesity
rs290833	31669095	Body mass index
rs290833	34910505	Vertex-wise cortical thickness
rs290833	36224396	Height
rs290833	31504550	Childhood obesity
rs290833	37280435	Body mass index
rs290833	29844566	Reaction time
rs290833	32193382	Principal component-derived dietary pattern 1
rs290833	36581621	Body mass index
rs290833	36376304	Body mass index (MTAG)
rs290833	29844566	Reaction time
rs1887048	30621171	Serum bilirubin levels x Mediterranean diet adherence interaction in metabolic syndrome
rs1887048	32888494	Plateletcrit
rs482905	30019117	Adolescent idiopathic scoliosis
rs482905	30019117	Adolescent idiopathic scoliosis
rs482905	29436472	Osteoarthritis of the knee (with total joint replacement)
rs7514702	26192919	Inflammatory bowel disease
rs7514702	26192919	Crohn's disease
rs7514702	31738830	Non-del(5q) myelodysplastic syndromes
rs7514702	38412862	CDC37/PLA2G4A protein level ratio
rs7514702	38412862	CDKN1A/PLA2G4A protein level ratio
rs7514702	38412862	CRKL/PLA2G4A protein level ratio
rs7514702	38412862	DBNL/PLA2G4A protein level ratio
rs7514702	38412862	MANF/PLA2G4A protein level ratio
rs7514702	38412862	NCK2/PLA2G4A protein level ratio
rs7514702	38412862	BIN2/PLA2G4A protein level ratio
rs7514702	38412862	PLA2G4A/SNAP29 protein level ratio
rs7514702	38412862	PLA2G4A/SNX9 protein level ratio
rs7514702	38412862	PLA2G4A/TBL1X protein level ratio
rs7514702	38412862	PLA2G4A/YES1 protein level ratio
rs7514702	38412862	PLA2G4A/PPP1R12A protein level ratio
rs7514702	38412862	PLA2G4A/PTPN6 protein level ratio
rs7514702	38412862	EIF4G1/PLA2G4A protein level ratio
rs7514702	38412862	CASP3/PLA2G4A protein level ratio
rs7514702	38412862	DAG1/PLA2G4A protein level ratio
rs7514702	38412862	HPCAL1/PLA2G4A protein level ratio
rs7514702	38412862	CIAPIN1/PLA2G4A protein level ratio
rs7514702	38412862	CHMP1A/PLA2G4A protein level ratio
rs7514702	38412862	MGLL/PLA2G4A protein level ratio
rs7514702	38412862	PDLIM7/PLA2G4A protein level ratio
rs3754624	30643251	Smoking cessation (MTAG)
rs3754624	30643251	Alcohol consumption (drinks per week) (MTAG)
rs3754624	36477530	Drinks per week
rs3754624	36477530	Drinks per week
rs3754624	36477530	Smoking initiation
rs3754624	30595370	Smoking status
rs3754624	36324656	Risk-taking behavior (multivariate analysis)
rs3754624	34446935	Externalizing behaviour (multivariate analysis)
rs3754624	36477530	Drinks per week
rs3754624	32451486	Alcohol consumption (drinks per week) (MTAG)
rs3754624	30643251	Alcohol consumption (drinks per week)
rs3754624	29532581	Nicotine withdrawal symptom count
rs3754624	34020725	Cerebral amyloid angiopathy x APOEe4 status interaction in Alzheimer’s disease
rs3754624	31882771	1-(1-enyl-stearoyl)-GPE (P-18:0) levels in elite athletes
rs3754624	38438384	Left-hemisphere control network to hippocampus white-matter structural connectivity
rs3754624	31604244	Multiple sclerosis
rs6679026	35361970	Educational attainment
rs6679026	31882771	1-palmitoyl-2-arachidonoyl-GPC (16:0/20:4n6) levels in elite athletes
rs6679026	31882771	Glycylvaline levels in elite athletes
rs6679026	36376304	Body mass index (MTAG)
rs6679026	38352709	Hospitalized COVID-19 or BMI (pleiotropy)
rs72714493	36653477	Varicose veins
rs72714493	23209189	Type 2 diabetes
rs72714493	34077760	Vertical cup-disc ratio
rs72714493	30595370	Height
rs72714493	36224396	Height
rs76784716	34775353	COVID-19 severity
rs76784716	33398198	Prostate cancer
rs76784716	36848389	Photoreceptor cell layer thickness phenotypes (MTAG)
rs76784716	37945903	Prostate cancer
rs76784716	19114657	Blood pressure
rs3935584	33349686	Neuroticism conditioned on cognitive performance (multi-trait conditioning and joint analysis)
rs4364940	28654678	Epstein-Barr virus copy number in lymphoblastoid cell lines
rs4364940	30940143	Chronic obstructive pulmonary disease or high blood pressure (pleiotropy)
rs72809222	33987465	Parkinson's disease motor subtype (tremor to postural instability/gait difficulty score ratio)
rs72809222	37106081	BMI (standard GWA)
rs72809222	26818947	Type 2 diabetes
rs72809222	26818947	Type 2 diabetes
rs72809222	38538606	Whole body fat mass (UKB data field 23100)
rs72809222	32193382	Principal component-derived dietary pattern 18
rs72809222	38538606	Whole body fat mass (UKB data field 23100)
rs72809222	30038396	Cognitive performance (MTAG)
rs72809222	36378351	Intelligence
rs72809222	30038396	Educational attainment (MTAG)
rs72809222	30038396	Educational attainment (years of education)
rs72809222	36378351	Intelligence
rs72809222	35361970	Educational attainment
rs72809222	25201988	Educational attainment
rs72809222	29844566	General cognitive ability
rs72809222	38538606	Whole body fat mass (UKB data field 23100)
rs72809222	29326435	Intelligence (MTAG)
rs72809222	36581621	Body mass index
rs72809222	32895543	Verbal-numerical reasoning
rs72809222	37365406	Personality traits or cognitive traits (multivariate analysis)
rs72809222	28928442	Number of common colds
rs995642	26198764	Schizophrenia
rs995642	35332118	Transferrin N-glycan 27 levels
rs995642	25524916	Glucose homeostasis traits
rs995642	34887591	Total cholesterol levels
rs995642	35332118	Transferrin N-glycan 22 levels
rs995642	35446786	Serum uromodulin levels (aptamer-based assay)
rs995642	34648354	Scavenger receptor cysteine-rich type 1 protein M130 levels
Abbreviations: SNP: single nucleotide polymorphism; PMID: PubMed Unique Identifier.

## Sheet: Supplementary Table 3
Supplementary Table 3. MR analysis between the gut microbiota and KD.
Outcome	Methods	nSNP	P value	OR	or_lci95	or_uci95	Horizontal pleiotropy					Heterogeneity
							MR-Egger regression			MR-PRESSO		Cochran’s Q (P value)	Rucker’s Q (P value)
							Egger intercept	SE	P value	Global test P value	Pleiotropic SNP
genus.Bifidobacterium	IVW	9	0.774	0.876	0.355	2.163	0.008	0.131	0.951	0.983	no outlier	0.988	0.974
	MR Egger	9	0.923	0.866	0.495	1.144
	Weighted median	9	0.807	0.872	0.29	2.624
	Simple mode	9	0.722	1.362	0.262	7.07
	Weighted mode	9	0.442	0.554	0.131	2.34
genus.FamilyXIIIAD3011group	IVW	10	0.945	0.979	0.539	1.78	-0.002	0.101	0.982	0.998	no outlier	0.997	0.992
	MR Egger	10	0.989	1.002	0.143	7.017
	Weighted median	10	0.87	0.939	0.443	1.99
	Simple mode	10	0.813	0.885	0.33	2.372
	Weighted mode	10	0.916	0.957	0.435	2.108
genus.LachnospiraceaeUCG004	IVW	8	0.987	1.005	0.542	1.863	0.025	0.077	0.755	0.975	no outlier	0.983	0.967
	MR Egger	8	0.784	0.812	0.195	3.373
	Weighted median	8	0.748	0.883	0.414	1.884
	Simple mode	8	0.952	1.032	0.388	2.746
	Weighted mode	8	0.938	0.97	0.468	2.011
genus.RuminococcaceaeNK4A214group	IVW	7	0.453	1.469	0.538	4.009	0.059	0.163	0.731	0.987	no outlier	0.991	0.984
	MR Egger	7	0.887	0.75	0.174	2.069
	Weighted median	7	0.678	1.31	0.366	4.693
	Simple mode	7	0.533	1.659	0.37	7.438
	Weighted mode	7	0.798	1.213	0.294	5.005
genus.RuminococcaceaeUCG002	IVW	10	0.835	1.092	0.478	2.494	0.051	0.105	0.638	0.998	no outlier	0.998	0.997
	MR Egger	10	0.706	0.61	0.116	1.227
	Weighted median	10	0.964	1.025	0.354	2.966
	Simple mode	10	0.816	1.181	0.301	4.633
	Weighted mode	10	0.958	0.967	0.291	3.211
genus.LachnospiraceaeUCG001	IVW	6	0.996	0.998	0.482	2.066	-0.019	0.209	0.933	0.967	no outlier	0.97	0.925
	MR Egger	6	0.935	1.196	0.214	5.747
	Weighted median	6	0.948	0.969	0.375	2.501
	Simple mode	6	0.861	0.895	0.276	2.901
	Weighted mode	6	0.97	1.02	0.382	2.723
genus.Bacteroides	IVW	10	0.595	0.831	0.419	1.648	0.064	0.095	0.52	0.996	no outlier	0.993	0.993
	MR Egger	10	0.441	0.421	0.052	3.416
	Weighted median	10	0.517	0.741	0.298	1.837
	Simple mode	10	0.833	0.883	0.286	2.723
	Weighted mode	10	0.523	0.742	0.307	1.789
genus.Olsenella	IVW	7	0.414	1.312	0.684	2.516	0.037	0.099	0.722	0.998	no outlier	0.998	0.997
	MR Egger	7	0.959	1.1	0.211	4.74
	Weighted median	7	0.534	1.31	0.56	3.063
	Simple mode	7	0.479	1.473	0.539	4.03
	Weighted mode	7	0.581	1.282	0.557	2.951
genus.Lactococcus	IVW	10	0.87	0.962	0.6	1.541	0.075	0.077	0.356	0.998	no outlier	0.998	0.999
	MR Egger	10	0.319	0.562	0.193	1.638
	Weighted median	10	0.681	0.887	0.5	1.572
	Simple mode	10	0.344	1.526	0.663	3.513
	Weighted mode	10	0.53	0.829	0.472	1.457
family.Rhodospirillaceae	IVW	9	0.995	1.002	0.55	1.827	-0.031	0.109	0.787	0.998	no outlier	0.999	0.998
	MR Egger	9	0.874	1.185	0.155	9.043
	Weighted median	9	0.969	1.015	0.486	2.117
	Simple mode	9	0.906	0.95	0.413	2.184
	Weighted mode	9	0.989	0.994	0.427	2.316
family.FamilyXIII	IVW	6	0.894	1.093	0.298	4.009	-0.123	0.359	0.75	0.923	no outlier	0.91	0.842
	MR Egger	6	0.673	1.319	0.665	1.685
	Weighted median	6	0.901	0.899	0.167	4.831
	Simple mode	6	0.555	0.481	0.047	4.872
	Weighted mode	6	0.642	0.584	0.067	5.107
family.BacteroidalesS24	IVW	11	0.604	0.849	0.456	1.578	-0.068	0.131	0.616	0.903	no outlier	0.893	0.859
	MR Egger	11	0.751	1.573	0.103	4.006
	Weighted median	11	0.549	0.783	0.351	1.744
	Simple mode	11	0.357	0.523	0.14	1.959
	Weighted mode	11	0.349	0.572	0.186	1.753
family.Ruminococcaceae	IVW	6	0.524	0.692	0.223	2.148	-0.019	0.209	0.933	0.97	no outlier	0.97	0.925
	MR Egger	6	0.61	0.228	0.121	1.118
	Weighted median	6	0.634	0.707	0.17	2.948
	Simple mode	6	0.604	0.582	0.086	3.955
	Weighted mode	6	0.752	0.762	0.154	3.777
class.Bacilli	IVW	7	0.905	0.967	0.561	1.667	0.021	0.083	0.814	0.996	no outlier	0.998	0.994
	MR Egger	7	0.621	0.731	0.224	2.39
	Weighted median	7	0.89	0.954	0.488	1.864
	Simple mode	7	0.923	0.955	0.389	2.344
	Weighted mode	7	0.794	0.917	0.49	1.717
Abbreviations: SNP: single nucleotide polymorphism; SE: standard error of beta; IVW: Inverse variance weighted.

## Sheet: Supplementary Table 4
Supplementary Table 4. Reverse MR analysis between the gut microbiota and KD.
Outcome	Methods	nSNP	P value	OR	or_lci95	or_uci95	Horizontal pleiotropy					Heterogeneity
							MR-Egger regression			MR-PRESSO		Cochran’s Q (P value)	Rucker’s Q (P value)
							Egger intercept	SE	P value	Global test P value	Pleiotropic SNP
genus.Bifidobacterium	IVW	8	0.595	0.824	0.472	1.388	0.025	0.017	0.176	0.983	no outlier	0.705	0.771
	MR Egger	8	0.509	1.023	0.545	2.157
	Weighted median	8	0.124	1.233	0.737	3.031
	Simple mode	8	0.217	1.018	0.648	3.351
	Weighted mode	8	0.372	1.016	0.231	4.215
genus.FamilyXIIIAD3011group	IVW	8	0.262	0.991	0.528	1.79	-0.045	0.017	0.016	0.908	no outlier	0.887	0.992
	MR Egger	8	0.521	1.056	0.156	2.016
	Weighted median	8	0.939	1.07	0.626	1.386
	Simple mode	8	0.813	1.509	0.682	5.641
	Weighted mode	8	0.916	0.874	0.467	2.503
genus.LachnospiraceaeUCG004	IVW	8	0.342	1.035	0.772	1.388	0.013	0.027	0.65	0.113	no outlier	0.983	0.552
	MR Egger	8	0.407	0.811	0.542	3.373
	Weighted median	8	0.58	0.736	0.426	1.386
	Simple mode	8	0.61	1.389	0.665	3.395
	Weighted mode	8	0.79	0.957	0.468	2.601
genus.RuminococcaceaeNK4A214group	IVW	8	0.41	1.385	0.585	4.901	0.035	0.155	0.24	0.308	no outlier	0.987	0.791
	MR Egger	8	0.425	0.738	0.124	2.605
	Weighted median	8	0.355	1.209	0.365	4.911
	Simple mode	8	0.39	1.507	0.931	5.306
	Weighted mode	8	0.666	1.819	0.941	5.381
genus.RuminococcaceaeUCG002	IVW	8	0.368	0.919	0.477	1.906	0.081	0.225	0.608	0.798	no outlier	0.928	0.891
	MR Egger	8	0.476	1.265	0.398	2.226
	Weighted median	8	0.071	1.868	0.354	4.531
	Simple mode	8	0.338	1.105	0.106	1.633
	Weighted mode	8	0.918	0.981	0.287	3.211
genus.LachnospiraceaeUCG001	IVW	8	0.581	1.013	0.763	2.065	-0.023	0.561	0.837	0.667	no outlier	0.879	0.795
	MR Egger	8	0.066	1.313	0.277	5.327
	Weighted median	8	0.948	0.964	0.643	2.386
	Simple mode	8	0.861	0.895	0.277	2.915
	Weighted mode	8	0.97	1.022	0.571	2.722
genus.Bacteroides	IVW	8	0.308	1.613	0.828	4.024	0.064	0.195	0.571	0.796	no outlier	0.693	0.873
	MR Egger	8	0.368	1.264	0.892	3.043
	Weighted median	8	0.476	1.379	0.624	5.037
	Simple mode	8	0.09	0.862	0.527	1.998
	Weighted mode	8	0.338	0.985	0.456	3.016
genus.Olsenella	IVW	8	0.595	0.989	0.549	3.03	0.027	0.065	0.862	0.798	no outlier	0.888	0.787
	MR Egger	8	0.148	0.983	0.661	2.006
	Weighted median	8	0.252	0.985	0.569	4.001
	Simple mode	8	0.44	0.991	0.468	5.014
	Weighted mode	8	0.102	0.98	0.357	3.004
genus.Lactococcus	IVW	8	0.918	1.003	0.356	2.052	0.065	0.076	0.387	0.998	no outlier	0.588	0.789
	MR Egger	8	0.319	0.562	0.084	4.617
	Weighted median	8	0.747	0.823	0.193	2.574
	Simple mode	8	0.633	1.717	0.619	3.511
	Weighted mode	8	0.901	0.829	0.366	1.149
family.Rhodospirillaceae	IVW	8	0.846	1.262	0.739	2.103	-0.021	0.097	0.697	0.898	no outlier	0.879	0.798
	MR Egger	8	0.832	0.913	0.389	5.197
	Weighted median	8	0.936	0.745	0.148	2.046
	Simple mode	8	0.385	1.145	0.558	3.373
	Weighted mode	8	0.262	1.301	0.546	4.088
family.FamilyXIII	IVW	8	0.405	0.929	0.545	2.157	-0.053	0.259	0.75	0.876	no outlier	0.68	0.762
	MR Egger	8	0.587	1.772	0.737	3.031
	Weighted median	8	0.602	1.936	0.648	4.351
	Simple mode	8	0.772	1.02	0.231	3.125
	Weighted mode	8	0.77	1.571	0.936	5.105
family.BacteroidalesS24	IVW	8	0.684	0.857	0.408	1.578	-0.098	0.234	0.676	0.901	no outlier	0.993	0.823
	MR Egger	8	0.687	1.364	0.899	4.019
	Weighted median	8	0.903	1.344	0.616	2.093
	Simple mode	8	0.297	1.227	0.375	4.619
	Weighted mode	8	0.51	0.574	0.181	1.769
family.Ruminococcaceae	IVW	8	0.426	0.692	0.225	2.151	-0.029	0.432	0.833	0.965	no outlier	0.897	0.885
	MR Egger	8	0.61	1.303	0.689	4.497
	Weighted median	8	0.634	0.745	0.148	2.046
	Simple mode	8	0.604	1.025	0.303	3.698
	Weighted mode	8	0.752	1.214	0.406	3.739
class.Bacilli	IVW	8	0.317	0.997	0.572	1.667	0.03	0.075	0.74	0.955	no outlier	0.878	0.901
	MR Egger	8	0.621	0.731	0.236	2.265
	Weighted median	8	0.234	1.508	0.764	5.761
	Simple mode	8	0.923	1.383	0.389	2.864
	Weighted mode	8	0.308	0.951	0.151	1.871
Abbreviations: SNP: single nucleotide polymorphism; SE: standard error of beta; IVW: Inverse variance weighted.
